# Supplementary material for: Can International Classification of Functioning, Disability and Health (ICF) Be Used for Prediction of Work Capacity and Employment Status in Multiple Sclerosis?
Source: J Clin Med. 2024 Jul 18;13(14):4195. doi: 10.3390/jcm13144195 (PMC11277909; doi:10.3390/jcm13144195)
Supplement: Supplementary file 1 [file jcm-13-04195-s001.zip]

Archive with 1 entries (1 files):
- jcm-3073263-supplementary.pdf
